# Supplementary material for: Evaluating Influenza Vaccination Practices among COPD Patients
Source: Vaccines (Basel). 2023 Dec 22;12(1):14. doi: 10.3390/vaccines12010014 (PMC10820400; doi:10.3390/vaccines12010014)
Supplement: Supplementary file 1 [file vaccines-12-00014-s001.zip]

Archive with 2 entries (2 files):
- Questionnaire.pdf
- vaccines-2738089-supplementary.pdf
